# Supplementary material for: Changing Trends in Cardiovascular Disease Burden in North Africa and the Middle East, 1990–2023: A Joinpoint Analysis of GBD 2023 Data
Source: J Clin Med. 2026 Jun 23;15(13):4866. doi: 10.3390/jcm15134866 (PMC13360749; doi:10.3390/jcm15134866)
Supplement: Supplementary file 1 [file jcm-15-04866-s001.zip]

Archive with 1 entries (1 files):
- jcm-4342510-supplementary.pdf
